# Supplementary material for: Supercritical Fluid Microcellular Foaming of High-Hardness TPU via a Pressure-Quenching Process: Restricted Foam Expansion Controlled by Matrix Modulus and Thermal Degradation
Source: Molecules. 2022 Dec 15;27(24):8911. doi: 10.3390/molecules27248911 (PMC9783504; doi:10.3390/molecules27248911)
Supplement: Supplementary file 1 [file molecules-27-08911-s001.zip]

Archive with 1 entries (1 files):
- molecules-2082781-supplementary.pdf
